# Supplementary material for: Ethanol Induces Craniofacial Defects in Bmp Mutants Independent of nkx2.3 by Elevating Cranial Neural Crest Cell Apoptosis
Source: Biomedicines. 2025 Mar 20;13(3):755. doi: 10.3390/biomedicines13030755 (PMC11940433; doi:10.3390/biomedicines13030755)
Supplement: Supplementary file 1 [file biomedicines-13-00755-s001.zip]

Archive with 1 entries (1 files):
- biomedicines-3432114-supplementary.pdf
